# Supplementary material for: Detection of toxoplasmic encephalitis in HIV positive patients in urine with hydrogel nanoparticles
Source: PLoS Negl Trop Dis. 2021 Mar 2;15(3):e0009199. doi: 10.1371/journal.pntd.0009199 (PMC7954332; doi:10.1371/journal.pntd.0009199)
Supplement: S1 Table — 2X2 table comparing qPCR in patient blood to nanoparticle western blot in patient urine. (XLSX) [file pntd.0009199.s001.xlsx]

## Sheet: Supplemental Table 1
Supplemental Table 1		Blood qPCR
GRA1 Western Blot Result		Positive (N=10)	Negative (N=112)
	Positive	3 (30%)	21 (19%)
	Negative	7 (70%)	91 (81%)
SAG1 Western Blot Result
	Positive	1(10%)	7 (6%)
	Negative	9 (90%)	105 (94%)
