# Supplementary material for: Detection of toxoplasmic encephalitis in HIV positive patients in urine with hydrogel nanoparticles
Source: PLoS Negl Trop Dis. 2021 Mar 2;15(3):e0009199. doi: 10.1371/journal.pntd.0009199 (PMC7954332; doi:10.1371/journal.pntd.0009199)
Supplement: S2 Table — (+) Positive Results, (-) Negative Results, (.) Missing Result. (XLSX) [file pntd.0009199.s002.xlsx]

## Sheet: Sheet1
Code	Age	Sex	CD4 Count	Viral Load	T. gondii serology	qPCR CSF	SAG1	GRA1	Mass Spec
Hospitalized Cases
CBBA 010	64	M	125	169815	+	.	-	+	+
CBBA 033	35	F	19	.	+	.	-	-	.
CBBA 037	22	F	86	.	+	.	-	-	.
CBBA 039	.	.	.	.	+	.	-	-	-
CBBA 041	31	M	59	.	-	.	-	+	-
CBBA 048	33	M	17	33954	+	.	-	-	.
CBBA 049	24	F	4	8646	-	.	-	-	.
CBBA 051	.	.	.	.	+	.	-	-	.
CBBA 052	35	M	170	414	+	.	-	+	+
CBBA 054	22	M	107	55698	+	.	+	-	-
CBBA 055	32	M	64	84132	+	.	+	-	-
CBBA 058	28	M	6	621880	.	.	-	-	.
CBBA 061	51	M	521	1	-	.	-	-	.
CBBA 064	49	M	219	44	-	.	-	-	.
CBBA 065	35	M	113	1	+	.	-	-	.
CBBA 066	31	M	123	743578	-	.	-	+	-
CBBA 067	25	F	35	132433	-	.	+	-	-
CBBA 068	44	M	68	53	+	.	-	-	.
CBBA 070	69	M	64	1696568	-	.	-	-	.
CBBA 072	44	M	14	1146582	+	.	+	+	-
CBBA 074	22	F	231	120282	+	.	-	-	.
CBBA 076	50	F	132	69402	+	.	-	-	.
CBBA 079	22	M	473	40	-	.	-	-	.
CBBA 081	37	M	170	56	+	.	-	+	-
CBBA 082	30	M	108	193283		.	-	-	.
CBBA 084	38	F	105	3001633		.	-	+	-
CBBA 086	41	F	210	39227	+	.	-	-	.
CBBA 087	42	F	742	6674760	+	.	-	+	-
CBBA 090	29	F	659	.	+	.	-	-	.
CBBA 092	79	M	143	150	+	.	-	-	.
CBBA 094	31	M	77	352178	+	.	-	-	.
CBBA 098	28	M	32	4722	-	.	-	-	.
CBBA 099	46	M	108	.	-	.	-	-	.
CBBA 101	63	M	48	652536	+	.	-	-	.
CBBA 102	30	M	119	56859	+	.	-	-	.
CBBA 108	.	.	.	.	-	.	-	-	.
CBBA 111	.	.	.	.	-	.	-	-	.
CBBA 130	63	M	62	2068254	+	.	-	-	.
CBBA 140	29	M	267	122965		.	-	-	.
CBBA 142	29	M	2	44700	-	.	-	-	.
CBBA 161	32	M	155	189549	-	.	-	-	-
CBBA 170	28	M	65	77162	+	.	-	-	.
CBBA 174	36	M	81	232984	+	.	-	-	.
CBBA 176	24	F	27	96120	+	.	-	-	.
CBBA 183	24	F	66	13349	+	.	-	-	.
CBBA 191	25	M	91	8132	+	.	-	-	.
CBBA 192	35	F	8	4698	+	.	-	-	.
CBBA 193	.	.	.	.	-	.	-	-	-
CBBA 196	25	F	67	521705	+	.	-	-	.
CBBA 198	34	F	64	326789	-	.	-	-	.
CBBA 209	32	M	130	34000	-	.	-	-	+
IQ 011	47	M	.	.	.	.	-	-	.
IQ 012	42	M	.	.	+	.	-	-	.
IQ 013	34	M	.	.	+	.	-	-	.
IQ 014	24	M	90	23015	+	.	-	-	.
IQ 016	41	F	239	240752	+	.	-	-	.
IQ 017	30	M	.	.	.	.	-	-	.
IQ 018	25	F	194	95882	+	.	-	-	.
IQ 019	38	M	136	45061	+	.	-	-	.
IQ 020	28	M	.	.	+	.	-	-	-
IQ 021	33	M	135	16554	+	-	-	-	-
IQ 023	33	M	.	.	+	+	-	+	+
IQ 024	51	F	.	.	+	-	-	-
IQ 025	24	M	41	28390	+	.	-	+	+
IQ 026	50	M	.	.	+	.	-	+	-
IQ 027	19	F	.	.	+	-	-	-	-
IQ 028	24	F	81	.	+	+	-	-	.
IQ 029	31	F	46	284669	+	.	-	-	.
IQ 030	39	M	47	.	+	+	-	-	.
IQ 031	42	M	106	5608	+	.	-	-	.
IQ 032	34	F	70	18234	+	.	-	-	.
IQ 033	26	M	186	287475	+	-	-	-	.
IQ 034	32	M	56	35768	+	.	-	-	.
IQ 035	47	F	190	0	+	.	+	-	.
IQ 036	75	M	166	0	+	-	-	-	.
IQ 038	42	M	194	139000	+	.	-	-	.
IQ 039	45	M	.	.	+	.	-	-	.
IQ 040	54	M	.	.	+	-	-	-	.
IQ 042	32	M	52	.	+	+	-	+	.
IQ 043	38	M	397	.	+	+	-	+	.
IQ 044	67	M	.	.	+	-	-	-	.
IQ 045	26	M	146	364000	+	.	-	-	.
IQ 047	24	M	.	.	+	-	-	-	.
IQ 049	43	M	18	3110000	-	-	-	-	.
IQ 051	29	M	3	304000	+	.	-	-	.
IQ 052	26	M	465	66	+	.	-	-	.
IQ 053	31	M	583	20064	+	.	+	-	.
IQ 054	.	M	.	.	+	.	-	-	.
IQ 055	.	F	.	.	+	.	-	-	.
IQ 056	39	M	325	0	+	-	-	-	.
IQ 057	24	M			+	.	-	-	.
IQ 058	36	M	216	2100	+	-	-	-	.
IQ 059	.	.	232	17546	+	+	-	-	.
IQ 060	24	F	.	.	+	.	-	-	.
IQ 061	21	M	.	.	+	-	+	-	.
IQ 062	36	M	.	.	+	-	-	-	.
IQ 063	35	F	54	1434	+	-	+	+	.
IQ 064	38	M	21	86700	+	+	-	+	.
IQ 065	41	M	21	.	+	-	+	-	.
IQ 066	33	F	.	.	+	-	-	-	.
IQ 067	51	M	16	27600	+	-	-	-	.
IQ 068	37	M	70	0	+	-	-	-	.
IQ 069	38	F	28	1060000	+	-	-	-	.
IQ 070	31	M	.	.	.	-	-	-	.
IQ 072	29	M	.	.	.	-	-	-	.
IQ 074	.	M	245	16000	+	-	-	-	.
IQ 075	54	M	33	4130000	+	-	-	-	.
IQ 076	37	M	43	318000	+		-	-	.
IQ 077	29	M	8	1210000	+	+	-	-	.
IQ 078	40	M	.	.	+	-	-	-	.
IQ 079	26	F	198	6895	+		-	-	.
IQ 080	37	M	0	16955	+	-	-	-	.
IQ 081	37	M	604	0	+	+	-	+	.
IQ 082	41	M	.	.	.	-	-	-	.
IQ 083	33	M	301	40	.	-	-	-	.
IQ 084	33	M	.	.	.	+	-	-	.
IQ 085	28	M	.	.	.	+	-	-	.
IQ 086	33	M	34	27500	.	-	-	-	.
IQ 087	29	M	.	.	.	-	-	-	.
LIM 1001	.	.	.	.	+	.	-	-	.
LIM 1002	.	.	.	.	+	.	-	-	-
LIM 1005	.	.	.	.	-	.	-	-	-
LIM 1007	.	.	.	.	-	.	-	-	.
LIM 1008	.	.	.	.	-	.	-	-	.
SC 007	44	M	.	.	+	.	-	-	.
SC 019	27	M	36	1013	+	.	-	-	-
SC 033	55	M	83	99071	.	.	-	-	.
SC 051	27	M	90	153853	+	.	-	-	-
SC 071	32	F	187	1566	-	.	-	-	-
SC 096	34	M	229	193926	.	.	-	-	.
SC 104	33	M	48	164219	+	.	-	+	-
SC 107	37	M	54	555062	+	.	-	-	-
SC 108	49	F	388	9341	+	.	-	-	-
SC 112	28	M	57	.	+	.	+	+	-
SC 113	27	M	11	1704150	+	.	-	-	.
SC 114	51	M	196	.	+	.	-	-	.
SC 115	51	M	118	.	+	.	-	-	-
SC 116	32	M	89	.	-	.	+	+	+
SC 117	45	M	103	.	+	.	-	-	.
SC 118	38	M	96	.	+	.	-	-	.
SC 119	43	F	.	.	+	.	-	-	.
SC 121	28	F	.	.	+	.	-	-	.
SC 123	61	M	37	.	+	.	-	-	.
SC 124	35	F	6	.	+	.	-	-	.
SC 125	32	M	.	.	-	.	-	+	-
SC 126	26	M	.	.	-	.	-	-	-
SC 127	52	F	14	.	+	.	-	-	.
SC 128	56	M	200	.	+	.	-	+	-
SC 129	50	M	78	.	+	.	-	+	-
SC 134	28	F	265	.	+	.	-	-
SC 135	30	M	50	.	+	.	-	+	-
SC 136	34	F	.	.	+	.	-	-	.
SC 138	47	F	.	.	+	.	-	+	.
SC 139	28	F	.	.	+	.	-	+	.
SC 140	55	M	137	37304	+	.	-	+	.
SC 141	59	M	.	.	+	.	-	+	-
SC 142	37	F	.	.	+	.	-	-	.
SC 143	31	M	.	.	+	.	+	+	+
SC 144	35	M	130	.	+	.	-	-	-
SC 145	25	F	398	.	+	.	-	-	.
SC 146	30	F	.	.	+	.	-	+	-
SC 148	50	M	288	.	+	.	-	+	-
SC 151	27	M	.	.	-	.	-	-	-
SC 156	44	M	49	.	+	.	-	-	+
Ambulatory Controls
IQRL 007	38	M	216	0	+	.	-	-	.
IQRL 117	43	M	339	54456	+	.	-	-	.
IQRL 250	40	F	527	0	+	.	-	-	.
IQRL 254	28	M	188	0	+	.	-	-	.
IQRL 255	52	F	587	0	+	.	-	-	.
IQRL 256	26	M	442		+	.	-	-	.
IQRL 258	61	F	661	0	+	.	-	-	.
IQRL 260	47	M	462	0	+	.	-	-	.
IQRL 263	45	M	182	122673	+	.	-	-	.
IQRL 264	43	F	430	0	+	.	-	-	.
IQRL 265	45	M	306	0	+	.	-	-	.
IQRL 267	49	M	718	0	+	.	-	-	.
IQRL 269	30	M	27	245	+	.	-	-	.
IQRL 270	29	F	700	0	+	.	-	-	.
IQRL 271	35	F	414	0	+	.	-	-	.
IQRL 272	27	F	789	0	+	.	-	-	.
IQRL 273	52	M	447	45464	+	.	-	-	.
IQRL 276	32	F	425	0	+	.	-	-	.
IQRL 277	40	F	216	0	+	.	-	-	.
IQRL 281	43	M	518	0	+	.	-	-	.
IQRL 283	54	M	697	0	+	.	-	-	.
IQRL 285	30	M	339	0	+	.	-	-	.
IQRL 287	29	M	913		+	.	-	-	.
IQRL 288	29	F	426	0	+	.	-	-	.
IQRL 289	.	.	434	.	+	.	-	-	.
IQRL 290	.	.	132	.	+	.	-	-	.
IQRL 291	60	M	614		+	.	-	-	.
IQRL 292	47	F	511	55	+	.	-	-	.
IQRL 293	41	M	119	2207	+	.	-	-	.
IQRL 294	36	M	353	0	+	.	-	-	.
IQRL 295	30	M	599	0	+	.	-	-	.
IQRL 296	50	F	637	.	+	.	-	-	.
IQRL 297	34	M	700	0	+	.	-	-	.
IQRL 301	48	M	289	.	+	.	-	-	.
IQRL 302	38	F	409	.	+	.	-	-	.
IQRL 303	35	M	261	.	+	.	-	-	.
IQRL 304	31	M	343	.	+	.	-	-	.
IQRL 305	54	M	215	0	+	.	-	-	.
IQRL 310	67	F	220	0	+	.	-	-	.
IQRL 313	35	M	1087	.	+	.	-	-	.
IQRL 314	25	M	786	.	+	.	-	-	.
IQRL 318	32	M	786	0	+	.	-	-	.
IQRL 321	38	M	626	.	+	.	-	-	.
IQRL 324	51	M	189	1413	+	.	-	-	.
IQRL 326	32	F	643	.	+	.	-	-	.
IQRL 329	29	M	364	138729	+	.	-	-	.
IQRL 331	33	M	2207	.	+	.	-	-	.
IQRL 333	45	F	430	50	+	.	-	-	.
IQRL 337	30	M	405	96929	+	.	-	-	.
IQRL 350	30	M	390	20897	+	.	-	-	.
IQRL 352	34	F	555	.	+	.	-	-	.
